# Supplementary material for: A Conservation-Based Approach to Compensation for Livestock Depredation: The Florida Panther Case Study
Source: PLoS One. 2015 Sep 30;10(9):e0139203. doi: 10.1371/journal.pone.0139203 (PMC4589380; doi:10.1371/journal.pone.0139203)
Supplement: S1 Dataset — (XLSX) [file pone.0139203.s001.xlsx]

## Sheet: LCRC_NP_Ni100
FP Point ID	UTM Easting	UTM Northing
1	474327	2904048
2	477068	2904242
3	481023	2904322
4	475848	2904491
5	476287	2904495
6	472113	2904513
7	475883	2904519
8	476239	2904535
9	476269	2904543
10	474720	2904597
11	471381	2904724
12	475091	2904757
13	477589	2904830
14	471634	2905170
15	472152	2905709
16	470229	2905768
17	472808	2905782
18	469998	2905824
19	469998	2905824
20	472052	2905869
21	469181	2906092
22	469199	2906209
23	468643	2906268
24	467911	2906320
25	467904	2906336
26	468316	2906396
27	478696	2906612
28	468011	2906781
29	482534	2906814
30	479456	2906840
31	479005	2906870
32	470564	2906981
33	468475	2907175
34	468380	2907181
35	468470	2907190
36	468459	2907203
37	482128	2907232
38	467479	2907652
39	467606	2907672
40	470133	2907689
41	470067	2907724
42	467643	2908006
43	477668	2908006
44	477655	2908008
45	477660	2908013
46	477050	2908026
47	477302	2908128
48	477260	2908142
49	466521	2908541
50	466928	2908675
51	469770	2908913
52	466697	2909193
53	469754	2910185
54	468751	2911743
55	468271	2912026
56	468060	2912200
57	468150	2912387
58	467743	2912788
59	465989	2912898
60	468193	2913165
61	467592	2913231
62	467617	2913282
63	466694	2913342
64	467380	2913372
65	465803	2913490
66	465782	2913564
67	465768	2913592
68	466577	2913651
69	465838	2913745
70	467775	2913801
71	465800	2914339
72	466742	2914997
73	466905	2915144
74	466806	2915147
75	465732	2915359
76	467470	2915426
77	467751	2915443
78	468237	2915594
79	467975	2915678
80	466394	2916419
81	467047	2916916
82	467677	2916991
83	466917	2917186
84	468020	2917213
85	466507	2917236
86	468080	2917542
87	468131	2917682
88	466553	2917770
89	466568	2917803
90	466954	2917976
91	466752	2918208
92	466778	2918618
93	466637	2919869
94	466770	2919889
95	466471	2920060
96	466871	2920088
97	466881	2920089
98	466826	2920158
99	466517	2920733
100	466710	2921785
101	495127	2904334
102	503043	2904481
103	503032	2904487
104	499987	2904627
105	500997	2904694
106	497910	2904718
107	499578	2905080
108	499574	2905082
109	500677	2905142
110	497900	2905217
111	497862	2905266
112	501796	2905342
113	499614	2905389
114	496558	2905412
115	501823	2905423
116	498139	2905432
117	497529	2905554
118	500720	2905624
119	500723	2905631
120	497835	2905684
121	497826	2905707
122	498175	2905716
123	497826	2905718
124	498177	2905718
125	501272	2905726
126	496768	2905771
127	496780	2905785
128	499808	2905805
129	499259	2905837
130	499258	2905841
131	499255	2905844
132	499257	2905847
133	499258	2905848
134	499259	2905848
135	499257	2905850
136	499260	2905850
137	499263	2905850
138	499262	2905853
139	497297	2905861
140	499257	2905866
141	499262	2905868
142	499255	2905870
143	499130	2905891
144	499365	2905942
145	499648	2905974
146	499409	2906024
147	499392	2906026
148	499397	2906028
149	496230	2906045
150	500542	2906100
151	500346	2906170
152	499875	2906171
153	496059	2906175
154	500346	2906180
155	496054	2906211
156	495578	2906281
157	498972	2906284
158	501200	2906300
159	495572	2906308
160	501618	2906345
161	500936	2906389
162	500543	2906397
163	499717	2906422
164	498004	2906471
165	500903	2906489
166	499899	2906533
167	502134	2906533
168	499894	2906545
169	499927	2906549
170	499919	2906557
171	499928	2906565
172	502520	2906588
173	497172	2906606
174	493172	2906610
175	493170	2906614
176	502716	2906689
177	498790	2906710
178	498417	2906748
179	498083	2906817
180	501827	2906821
181	500792	2906942
182	499550	2906946
183	500801	2906948
184	499276	2906967
185	493244	2906971
186	500743	2907161
187	493972	2907201
188	500317	2907223
189	499246	2907245
190	500948	2907410
191	497934	2907417
192	501727	2907466
193	497308	2907490
194	497287	2907527
195	498685	2907580
196	496779	2907606
197	499981	2907734
198	496119	2907810
199	494986	2908073
200	493560	2908316
201	502860	2904376
202	502554	2904443
203	503196	2904458
204	507027	2904461
205	509650	2904492
206	503246	2904564
207	503248	2904573
208	503180	2904584
209	504248	2904584
210	502715	2904588
211	502551	2904647
212	504289	2904658
213	501774	2904710
214	503547	2904714
215	504323	2904723
216	502223	2904744
217	503803	2904780
218	508591	2904780
219	508607	2904791
220	501758	2904796
221	503654	2904817
222	503502	2904838
223	502893	2904853
224	508885	2904872
225	500827	2904917
226	503428	2904919
227	500833	2904923
228	509457	2904923
229	500824	2904933
230	503305	2904961
231	503348	2904975
232	506858	2904975
233	503704	2904981
234	503529	2904991
235	502550	2904999
236	507236	2905065
237	502739	2905074
238	503882	2905113
239	503076	2905212
240	501106	2905245
241	503765	2905351
242	504480	2905378
243	503528	2905393
244	503531	2905398
245	503082	2905494
246	502607	2905513
247	503161	2905516
248	503348	2905559
249	503632	2905570
250	503818	2905582
251	503696	2905584
252	503697	2905584
253	503823	2905589
254	503028	2905602
255	501492	2905656
256	502639	2905663
257	507693	2905682
258	503485	2905706
259	509364	2905713
260	502893	2905805
261	502731	2905856
262	502720	2905861
263	508409	2905910
264	504866	2905964
265	504220	2906016
266	505850	2906051
267	502056	2906064
268	502728	2906078
269	502629	2906137
270	502658	2906146
271	503029	2906230
272	503075	2906352
273	503289	2906373
274	503270	2906381
275	502949	2906395
276	503232	2906397
277	500914	2906481
278	502656	2906510
279	501148	2906525
280	501136	2906526
281	501141	2906530
282	502111	2906561
283	507819	2906561
284	502667	2906752
285	502750	2906908
286	503089	2907148
287	503074	2907156
288	503073	2907162
289	503084	2907167
290	502103	2907211
291	502104	2907215
292	502107	2907221
293	502559	2907551
294	500707	2907623
295	502163	2907634
296	501064	2907659
297	502956	2907668
298	502198	2907745
299	502091	2907747
300	502211	2907748
301	465962	2903936
302	450229	2904083
303	451332	2904111
304	463861	2904122
305	457348	2904202
306	463963	2904242
307	463956	2904244
308	462573	2904272
309	449906	2904301
310	453906	2904346
311	454159	2904362
312	454423	2904407
313	454342	2904424
314	454824	2904490
315	455248	2904535
316	460865	2904588
317	453701	2904612
318	463905	2904647
319	454213	2904690
320	449307	2904742
321	456325	2904990
322	463490	2905063
323	450543	2905070
324	463481	2905091
325	451354	2905136
326	451369	2905136
327	462139	2905217
328	456433	2905340
329	452100	2905411
330	464840	2905459
331	464857	2905514
332	463853	2905576
333	450469	2905628
334	451867	2906057
335	459710	2906089
336	459675	2906160
337	462343	2906170
338	462380	2906177
339	451850	2906224
340	463163	2906246
341	463163	2906259
342	462264	2906349
343	462319	2906349
344	462296	2906353
345	458610	2906400
346	459149	2906455
347	454700	2906734
348	451755	2906754
349	466016	2906762
350	457356	2906780
351	459483	2907117
352	451037	2907152
353	460911	2907179
354	459219	2907214
355	459528	2907239
356	460216	2907433
357	451963	2907508
358	466774	2907565
359	450983	2907947
360	462455	2907979
361	454487	2908206
362	453564	2908245
363	460709	2908276
364	452114	2908495
365	453186	2908557
366	453150	2908769
367	453148	2908778
368	465212	2909154
369	468032	2909475
370	468090	2909738
371	465444	2910253
372	453931	2910639
373	453149	2910830
374	453160	2910854
375	453052	2910930
376	454024	2911142
377	453405	2911182
378	454000	2911211
379	453301	2911242
380	453817	2911333
381	453847	2911344
382	452194	2911568
383	452243	2911577
384	454194	2911627
385	455366	2911727
386	452728	2911735
387	454647	2911802
388	454957	2911847
389	452944	2911963
390	454664	2912092
391	452180	2912666
392	466273	2913140
393	452034	2913203
394	466011	2913358
395	451824	2913762
396	466877	2914272
397	466865	2914305
398	453539	2915077
399	453696	2915260
400	466496	2916329
401	457043	2903794
402	461433	2904235
403	457295	2904354
404	453245	2904373
405	459228	2904573
406	463791	2904714
407	460550	2904817
408	460503	2904822
409	460525	2904834
410	460514	2904865
411	464360	2904902
412	463823	2904937
413	462623	2904953
414	462930	2904988
415	465625	2905083
416	461663	2905134
417	461663	2905136
418	461659	2905138
419	466418	2905206
420	468976	2905227
421	461738	2905248
422	464788	2905275
423	467316	2905299
424	472285	2905365
425	472703	2905602
426	459890	2905671
427	462905	2905889
428	471702	2905897
429	471117	2905915
430	462920	2906018
431	459723	2906324
432	469545	2906345
433	466965	2906389
434	470647	2906412
435	460424	2906426
436	470894	2906510
437	461822	2906522
438	459009	2906532
439	465320	2906620
440	469763	2906666
441	467759	2907033
442	465726	2907089
443	459919	2907133
444	460624	2907165
445	469357	2907180
446	460825	2907216
447	468762	2907261
448	466249	2907269
449	468795	2907272
450	468820	2907277
451	459548	2907281
452	468809	2907289
453	464310	2907390
454	469704	2907425
455	461833	2907443
456	470180	2907466
457	470189	2907490
458	470491	2907517
459	463487	2907518
460	459447	2907568
461	459987	2907632
462	467736	2907633
463	464843	2907640
464	464248	2907659
465	467937	2907704
466	460018	2907791
467	469543	2907832
468	466324	2907859
469	462908	2907998
470	466815	2908002
471	460947	2908050
472	460942	2908051
473	464821	2908192
474	459002	2908298
475	462127	2908301
476	466567	2908392
477	466819	2908531
478	465684	2908821
479	459975	2909147
480	463393	2909303
481	467109	2909504
482	467725	2909509
483	468166	2909660
484	466670	2909671
485	463523	2909742
486	459281	2909813
487	467779	2909875
488	467181	2910078
489	465356	2911390
490	468577	2911751
491	468946	2911832
492	467898	2911884
493	466560	2912000
494	465906	2912352
495	469185	2912539
496	467882	2912698
497	466248	2912749
498	467244	2913339
499	467808	2913788
500	466783	2914273
501	477726	2924877
502	476147	2926986
503	467912	2927323
504	464797	2928517
505	470195	2928640
506	470702	2928732
507	470622	2928742
508	465258	2928764
509	471462	2928850
510	476682	2928863
511	464780	2928923
512	471057	2929022
513	476334	2929179
514	464557	2929285
515	462230	2929315
516	462399	2929375
517	465943	2929399
518	464179	2929478
519	466037	2929539
520	463710	2930074
521	467097	2930111
522	463476	2930146
523	465204	2930214
524	464888	2930294
525	463648	2930443
526	465082	2930569
527	464624	2930643
528	465272	2930703
529	466956	2930721
530	463637	2930802
531	464178	2930883
532	466863	2930918
533	466810	2930963
534	467720	2931012
535	467668	2931076
536	461099	2931140
537	465103	2931215
538	462957	2931234
539	462976	2931268
540	464671	2931303
541	464906	2931420
542	464714	2931605
543	464646	2931612
544	462635	2931626
545	465255	2931697
546	462800	2931710
547	463136	2931996
548	464984	2932571
549	463469	2932834
550	465428	2932908
551	464616	2932967
552	463939	2933033
553	464047	2933043
554	462977	2933725
555	462194	2934032
556	475926	2934379
557	461749	2934694
558	472075	2935054
559	473081	2935071
560	473035	2935138
561	476308	2935173
562	472683	2935786
563	473515	2935839
564	461749	2935985
565	472891	2936961
566	472912	2936962
567	472902	2936983
568	472404	2937218
569	460082	2937344
570	471710	2937423
571	461901	2937872
572	471001	2938036
573	461094	2938330
574	460513	2938564
575	460354	2939116
576	469116	2941441
577	473125	2941636
578	473103	2941638
579	473099	2941650
580	470235	2941748
581	470132	2941832
582	471124	2943133
583	470599	2943283
584	461401	2943299
585	462155	2943316
586	462129	2943320
587	462152	2943325
588	470703	2943420
589	470618	2943466
590	471373	2943750
591	471373	2943803
592	461663	2943978
593	470644	2943980
594	471361	2943986
595	469612	2944397
596	461910	2944504
597	473072	2944534
598	462139	2944567
599	461845	2945738
600	466913	2947946
601	464624	2906414
602	498442	2908837
603	476369	2910934
604	497222	2911378
605	474431	2911673
606	474130	2911713
607	475021	2911835
608	474444	2911907
609	470379	2912105
610	473793	2912161
611	498541	2912173
612	471619	2912210
613	473640	2912283
614	475042	2912306
615	465723	2912307
616	471163	2912506
617	475287	2912661
618	472231	2912689
619	469967	2912747
620	471197	2912771
621	474968	2912921
622	472417	2913022
623	474360	2913200
624	476171	2913234
625	471098	2913370
626	477171	2913386
627	477146	2913408
628	472941	2913600
629	478482	2913658
630	473962	2913661
631	475300	2913662
632	473018	2913715
633	473848	2914150
634	469530	2914154
635	471146	2914185
636	471745	2914186
637	469998	2914341
638	471178	2914388
639	470042	2914422
640	472422	2914475
641	474280	2914508
642	467327	2914578
643	471894	2914588
644	469543	2914603
645	473149	2914781
646	471107	2914874
647	468775	2914898
648	468810	2914913
649	470853	2914928
650	478761	2914935
651	472516	2914938
652	470966	2914983
653	474412	2914990
654	477028	2915054
655	495354	2915139
656	475245	2915328
657	470543	2915347
658	467206	2915399
659	469280	2915424
660	470144	2915429
661	470166	2915445
662	495936	2915465
663	470856	2915612
664	496922	2915688
665	474122	2915721
666	473248	2915743
667	496879	2915753
668	468026	2915789
669	474402	2915893
670	473854	2915899
671	470389	2915968
672	466915	2916086
673	473358	2916142
674	471127	2916570
675	466921	2916748
676	470525	2916789
677	474471	2917151
678	483658	2917961
679	485910	2920891
680	491309	2923543
681	491321	2923597
682	490888	2923749
683	491754	2925701
684	492337	2928979
685	492343	2929157
686	490932	2930187
687	489526	2931700
688	491346	2931893
689	489719	2932751
690	489730	2932796
691	489871	2933279
692	488708	2934056
693	488503	2934615
694	491978	2934812
695	490641	2935596
696	489986	2935832
697	489230	2936342
698	489049	2936676
699	487882	2937959
700	488174	2938106
701	464310	2929879
702	463649	2933041
703	461575	2935502
704	453054	2935787
705	453178	2936197
706	461776	2936381
707	461345	2936494
708	461504	2937089
709	461579	2937150
710	460351	2937223
711	461901	2937811
712	461216	2937855
713	461230	2937999
714	444717	2938209
715	461933	2938389
716	461965	2938637
717	459975	2938929
718	460365	2938952
719	446003	2938963
720	447130	2939263
721	448710	2939266
722	455307	2939351
723	460837	2939627
724	460679	2939722
725	447465	2939731
726	448605	2939894
727	447504	2939907
728	459272	2939961
729	447440	2940099
730	447650	2940145
731	445350	2940249
732	451042	2940734
733	469535	2941336
734	447892	2941769
735	467708	2941852
736	448524	2941917
737	471209	2941960
738	448529	2942109
739	461051	2942301
740	445442	2942581
741	462001	2942747
742	461272	2943264
743	461272	2943363
744	461280	2943377
745	460532	2943750
746	462085	2943911
747	460413	2944077
748	448326	2944143
749	448283	2944158
750	461458	2944240
751	459143	2944255
752	447948	2944263
753	461756	2944369
754	474083	2944582
755	473856	2944881
756	473847	2944886
757	461508	2944963
758	448364	2944992
759	459925	2944994
760	459947	2944999
761	448367	2945004
762	461992	2945065
763	460712	2945125
764	460708	2945129
765	460720	2945139
766	447708	2945157
767	459898	2945397
768	459067	2945673
769	460390	2946064
770	460031	2946323
771	459891	2946324
772	459891	2946331
773	460224	2946402
774	459615	2946541
775	459198	2946800
776	459454	2947077
777	459577	2947133
778	459434	2947135
779	459607	2947151
780	459615	2947161
781	459600	2947162
782	458931	2947166
783	459607	2947168
784	458180	2947221
785	459635	2947224
786	473379	2947692
787	455142	2947857
788	449451	2948247
789	450260	2948410
790	447564	2948470
791	451590	2948907
792	454561	2949485
793	454628	2949527
794	453973	2949557
795	453991	2949667
796	453985	2949669
797	455015	2949773
798	455052	2949794
799	454360	2950260
800	444890	2950346
801	431680	2914890
802	431864	2915350
803	427735	2917798
804	427615	2918311
805	427482	2918423
806	427676	2918918
807	427488	2919101
808	426031	2919120
809	427792	2919120
810	427660	2919128
811	426059	2919177
812	426283	2919281
813	427629	2919298
814	425206	2919350
815	427615	2919379
816	435360	2919685
817	426811	2919689
818	425492	2919768
819	431474	2919783
820	427376	2919804
821	427629	2919920
822	425984	2919943
823	424185	2920131
824	424193	2920131
825	424188	2920139
826	426984	2920207
827	427278	2920427
828	423713	2920993
829	426531	2921076
830	425695	2921565
831	427135	2921571
832	423428	2921584
833	425277	2921748
834	434306	2921945
835	434263	2922051
836	434282	2922124
837	434276	2922140
838	434243	2922230
839	426555	2922270
840	426514	2922391
841	425344	2922394
842	425385	2922427
843	434936	2922466
844	427251	2922478
845	425270	2922729
846	430472	2922898
847	430582	2923223
848	430614	2923297
849	428945	2924461
850	428952	2924479
851	428929	2924488
852	429010	2924616
853	431330	2925204
854	430424	2925813
855	430146	2925868
856	430409	2926221
857	432586	2927324
858	432035	2927334
859	439469	2927375
860	439337	2927421
861	439014	2927434
862	440518	2927657
863	440527	2927671
864	431462	2927736
865	438632	2927849
866	438642	2927853
867	438666	2927917
868	437013	2928470
869	440351	2928788
870	440360	2928826
871	436629	2928912
872	436611	2928972
873	439760	2929068
874	436315	2929197
875	436374	2929199
876	436308	2929202
877	436445	2929377
878	439197	2929580
879	435205	2929701
880	435826	2929715
881	439486	2930010
882	438934	2930492
883	434879	2930701
884	434766	2930724
885	434774	2930726
886	437385	2930807
887	437376	2930827
888	435790	2930919
889	437321	2931063
890	436334	2931076
891	437244	2931089
892	439294	2932162
893	435273	2932337
894	434686	2932392
895	438136	2932462
896	435399	2932501
897	440526	2932755
898	427837	2933505
899	426783	2934497
900	426786	2934503
901	503991	2904347
902	493242	2905042
903	493352	2905495
904	493359	2905506
905	493397	2905631
906	493394	2905644
907	493394	2905650
908	493328	2907663
909	492667	2908913
910	493044	2908938
911	490751	2911365
912	490745	2911379
913	490682	2912976
914	498294	2915132
915	498270	2915353
916	497087	2916068
917	491476	2916392
918	483210	2916477
919	489582	2917632
920	496885	2917736
921	488382	2918480
922	489523	2918551
923	492113	2918885
924	488681	2918974
925	492470	2919015
926	490944	2919191
927	490403	2919268
928	488930	2919478
929	493528	2919748
930	489202	2920605
931	489452	2920740
932	490802	2920779
933	488647	2920783
934	487423	2920861
935	494409	2920980
936	491029	2921191
937	494179	2921314
938	488002	2921626
939	490745	2921823
940	488502	2921850
941	492446	2922273
942	492001	2922351
943	489931	2922464
944	488992	2922621
945	489408	2922961
946	488189	2922983
947	489435	2922986
948	491628	2923017
949	491372	2923026
950	488774	2923122
951	488785	2923150
952	487971	2923157
953	489676	2923165
954	488491	2923167
955	489400	2923238
956	489182	2923300
957	492618	2923347
958	492536	2923391
959	494358	2923393
960	494377	2923397
961	491995	2923403
962	490907	2923432
963	492675	2923482
964	492681	2923488
965	492051	2923673
966	490502	2923674
967	490092	2923757
968	494198	2923845
969	490890	2923855
970	491444	2923868
971	491209	2923913
972	492177	2923930
973	490541	2924025
974	490555	2924047
975	489386	2924093
976	490492	2924172
977	490496	2924179
978	492182	2924355
979	488902	2924674
980	490171	2924772
981	490809	2924872
982	490354	2924923
983	492056	2924931
984	490911	2925066
985	490726	2925160
986	490293	2925187
987	491797	2925251
988	489060	2925350
989	491790	2925384
990	490744	2925711
991	489852	2925789
992	492128	2925977
993	492119	2925979
994	492032	2926024
995	492166	2928003
996	492110	2928016
997	492102	2929148
998	492450	2929618
999	494051	2933246
1000	493681	2933265
